# Supplementary material for: Genome-wide association mapping and genomic prediction for adult stage sclerotinia stem rot resistance in Brassica napus (L) under field environments
Source: Sci Rep. 2021 Nov 5;11:21773. doi: 10.1038/s41598-021-01272-9 (PMC8571315; doi:10.1038/s41598-021-01272-9)
Supplement: Supplementary file 1 — Supplementary Information 1. [file 41598_2021_1272_MOESM1_ESM.xlsx]

## Sheet: Sheet1
Supplementary Table S1. The 187 B. napus genotypes used in the genome-wide association study (GWAS) and genomic prediction (GP) for sclerotinia stem rot disease and their origins
SI	Genotypesa	Origin	Lesion length_BLUEs (cm)	Lesion width_BLUEs (%)	Plant mortality_14D_BLUEs (%)	Plant mortality_21D_BLUEs (%)	Days to flowering _BLUEs	Internode length_BLUEs (cm)	Stem diameter_BLUEs (mm)
1	Pioneer 45S51	Pioneer (Check)	5.2	51.9	32.1	65.5	46.8	12	5.8
2	Pioneer 45S56	Pioneer (Check)	5.2	49.5	31	61.9	45.8	12.5	7.3
3	Galant	USA	6.6	62	46.4	77.4	46.6	12.1	5.1
4	Galaxy	Sweden	5	50.1	32.1	69	49	12.7	8.5
5	Gido	Germany	5.3	51.6	41.7	76.2	55.8	12.9	7.5
6	Girita	Germany	4.2	39.3	11.9	40.5	72.6	11.2	7.7
7	Gisora	Germany	5.3	49	21.4	64.3	55.3	12.2	6.6
8	Global	Sweden	6.2	59	41.7	79.8	44.7	11.6	7.3
9	Golden	Canada	4.7	44.9	11.9	63.1	48.8	12.1	7.5
10	Gora	Germany	5	51.1	36.9	79.8	55	12.4	8.4
11	Gulle	Sweden	4.9	43.8	19	66.7	51	11.6	7.9
12	Gullivar	Sweden	4.9	45.9	16.7	53.6	51.5	10.9	7.2
13	Gylle	South Korea	5.5	56.3	41.2	71.9	65.5	10.1	8.3
14	Helga	Germany	7	60.5	48.8	89.3	59.7	11.9	7.5
15	Hi-Q	Canada	5.1	45.9	25	69	45.7	11.5	6
16	INRA-R-2000	France	5.1	48.6	32.1	66.7	47.7	11.4	6.5
17	IR-2	Hungary	5	47	35.7	63.1	48.4	11.2	6.8
18	Janetzkis	South Korea	5.8	58.8	42.9	77.4	50.2	12.4	6.4
19	Jasna	Serbia	4.9	46.8	20.2	54.8	49.7	10.7	7.8
20	Kanada	Poland	5.4	53	41.7	71.4	43.3	11.8	5.2
21	Klinki	South Korea	5.7	49.6	29.8	70.2	47.6	13.4	7.6
22	Kosa	Germany	5.6	54.1	33.3	75	47.6	12	6.9
23	Kovalevskjj	Ukraine	6.1	53.5	40.5	75	48.8	12.9	7
24	Kraphhauser	South Korea	6.7	60.3	53.6	79.8	48.5	13.3	7.2
25	Kritmar rape	South Korea	2.6	23.7	2.4	15.5	70	9.3	8.7
26	Laura	Germany	4.7	43.3	36.9	54.8	66.4	11.8	8.1
27	Legend	Sweden	5.9	57.4	40.5	78.6	43.9	10.9	5.4
28	Lieikoposki	South Korea	5	42.9	22.6	58.3	64	13.1	8.8
29	Aviso	Canada	5.3	53.5	33.3	69	50.8	11.4	6.6
30	Lifura	South Korea	5.4	52.4	19	63.1	48.3	11.1	6.2
31	Azuma	South Korea	4	38.7	7.1	28.6	82.3	8.6	7.5
32	Lisora	Germany	5.6	51.5	36.9	75	58.5	11.9	9.6
33	Major	France	4.7	45	23.5	53	60.9	9.8	9.2
34	Mali	South Korea	4.4	41.1	15.1	50.3	63.8	10.6	9.1
35	Azumasho	South Korea	4.4	42.7	13.1	45.2	79.1	9.1	8
36	Mar'janovskij	Ukraine	5.4	49.3	34.5	69	44.3	12.1	5.6
37	Matador	South Korea	6	53	29.8	57.1	68.1	11.5	9
38	Mazowiecki	Poland	5	50.3	32.1	73.8	51.6	11.1	7.1
39	Midas	Canada	5.9	54.7	39.3	73.8	48	12.6	6.6
40	Miekuro Dane	South Korea	5.1	49.7	27.4	57.1	47.6	10.8	6.8
41	Miochowski	France	5.5	48	32.1	56	59.2	11.2	9.1
42	Mlochowski	Poland	7.2	67.4	59.5	94	57.3	12.2	7.3
43	Mura yamasho	South Korea	5.4	49.9	35.7	72.6	53.8	12.4	7.9
44	Murame nadame	South Korea	5	49.7	24.9	52.1	65.3	10	7.8
45	N001-28-246-5-4	South Korea	4.4	38.6	11.5	39	61.8	11.1	9.3
46	NDC-A14026	USA	5.2	51.4	28.6	63.1	45	11.5	5.8
47	NDC-A14032	USA	5.4	52	28.6	67.9	48.8	11.7	7.9
48	NDC-A14033	USA	5.2	51.3	44	77.4	45.1	12.8	6.7
49	NDC-A14035	USA	5.7	51.5	29.8	64.3	45.8	11.9	7
50	NDC-A14036	USA	5.5	53.5	36.2	68	46.5	11.7	6.6
51	NDC-A14045	USA	5.2	47.6	25	64.3	46.2	13.7	6.2
52	NDC-A14046	USA	5.8	53.1	35.7	72.6	46.3	11.4	5.7
53	NDC-A14050	USA	5.1	49.6	28.6	72.6	44.3	14.9	5.8
54	NDC-A14055	USA	6.2	54.5	44	73.8	45.5	12.2	7.3
55	NDC-A14056	USA	5.6	56.1	46.4	77.4	45	10.9	6.3
56	NDC-E12009	USA	4.8	50	25	57.1	45.6	11.9	6.1
57	NDC-E12023	USA	5.3	53.6	35.7	67.9	49	11	7.1
58	NDC-E12025	USA	6	56.3	54.8	77.4	44.7	12.3	6.3
59	NDC-E12027	USA	5.4	53.3	32.1	71.4	48.3	11.4	6.4
60	NDC-E12044	USA	5	47.4	20.2	63.1	45.8	13.2	6.4
61	NDC-E12079	USA	5	46.4	19.1	60.7	45.2	11.2	6.7
62	NDC-E12081	USA	5.5	49.7	34.5	65.5	45.5	12	6.7
63	NDC-E12086	USA	5.3	50.9	29.8	66.7	45.4	11.1	6.3
64	NDC-E12119	USA	5.3	50.9	31	73.8	46.3	11.3	5.6
65	NDC-E12120	USA	5.8	52	36.9	75	47.7	12.4	6.8
66	NDC-E12121	USA	5.5	50.2	31	64.3	48.3	12.2	7.7
67	NDC-E12131	USA	5.9	57.5	52.4	88.1	44.8	12.1	6.1
68	NDC-E12133	USA	5.4	56.9	40.9	69.3	45.4	13.5	6.8
69	NDC-E13193	USA	5	47	29.8	56	44.5	12.1	6.1
70	NDC-E13279	USA	5	49.3	32.1	59.5	45.3	11.6	6.1
71	NDC-E13285	USA	5.7	54.1	40.5	75	46.5	12.2	6.8
72	NDC-E15031	USA	7.4	68.3	63.1	90.5	50.1	13.1	7
73	NDC-E15146	USA	5.1	50.9	34.5	65.5	45.8	10.8	6
74	NDC-E15174	USA	5.6	53.3	35.7	73.8	44.1	12.2	6.5
75	NDC-E15200	USA	5.3	48.4	27.4	60.7	47.5	12.1	7.4
76	NDC-E15234	USA	5.1	47.5	25.4	70.5	46.8	14.4	7.3
77	NDC-E15294	USA	5.8	54.5	42.9	79.8	44.5	11	5.6
78	NDC-E16015	USA	5.4	48.8	35.7	64.3	46.3	12.1	6.6
79	NDC-E16053	USA	6.2	59.3	60	88.1	43.8	11.2	5.5
80	NDC-E16152	USA	6.2	54.6	41.7	84.5	49.4	13.1	7.7
81	NDC-E16169	USA	4.8	47.8	25.7	66.7	44.6	12.2	6.4
82	NDC-E16198	USA	5.4	48	31	69	45.5	12.4	6.3
83	NDC-E17132	USA	5	47.1	23.4	62.2	47.9	11.4	7.6
84	NDSU01104	USA	5.4	49.8	39.3	69	46.6	12.5	6.3
85	NDSU0417	USA	5.7	51.5	27.7	72.6	44.7	12.4	6.7
86	NDSU0472	USA	5.2	52.1	34.5	65.5	46.9	13.7	7.1
87	NDSU0473	USA	6.1	56.6	50	79.8	44.3	12.4	5.3
88	NDSU0474	USA	5.4	50.3	33.3	60.7	44.9	12.5	6.2
89	NDSU0475	USA	4.9	48.1	27.4	69	43.8	12.3	6.7
90	NDSU0521	USA	5.3	53.1	48.8	79.8	42.3	11.9	5.3
91	NDSU0522	USA	6.4	63.7	48.8	65.5	43.8	11.2	5.5
92	NDSU0619	USA	5.1	49.7	34.5	64.3	41.1	11.8	5.3
93	NDSU0620	USA	5.2	48.4	31	67.9	45.8	12.1	7.1
94	NDSU0726	USA	6	59.3	45.2	71.4	45.9	11.2	5.4
95	NDSU0728	USA	5.2	53	34.5	66.7	47.3	11.4	6.5
96	NDSU0729	USA	5.1	46.4	22.6	61.9	50.5	10.2	8
97	NDSU10999	USA	5.7	58	50	66.7	46.3	12.4	6.2
98	NDSU12989	USA	5.6	51.5	29.8	63.1	46.8	12.8	7
99	NDSU151000	USA	6.2	59.9	42.9	69	49.3	12.4	6.2
100	NDSU15989	USA	6.1	59.2	45.2	75	46.2	14	6.5
101	NDSU161013	USA	6.2	62	51.2	77.4	45.8	12.7	6.2
102	NDSU31001	USA	6	57	40.5	73.8	46.3	12.8	6.3
103	NDSU31011	USA	5.3	49.6	33.3	61.9	46.6	12.7	6.5
104	Bingo	USA	6.4	59.3	53.6	88.1	53.5	10.9	8.5
105	NDSU41000	USA	6.3	56.5	40.5	67.9	47.8	13.7	6.7
106	NDSU7997	USA	5.1	49.6	28.6	60.7	47.7	13	6.7
107	NDSU81000	USA	5.6	52	36.9	59.5	47	13	7.2
108	NDSU91013	USA	6.5	61.8	44	78.6	45.8	12.8	6
109	Nilla 1022	South Korea	4.6	43.7	20.2	57.1	57.6	11.3	7.6
110	Nilla glossy	South Korea	5.3	48.8	21.3	54	60.2	10.3	8.4
111	NU 41737	Turkey	5.2	47.1	16.7	45.2	48.2	13.8	8.3
112	NU 51084	Sweden	4.6	43.2	13.1	60.7	51.8	11.9	7.3
113	Nugget	South Korea	4.7	43.8	20.2	45.2	64	11.3	8.9
114	NY-12	China	4.2	40.6	8.3	36.9	76.3	9	7.9
115	NY-20	China	5.1	50.5	22.6	51.2	73.6	9.6	9.2
116	NY-7	China	4.9	49.3	21.1	52.7	73.5	11.4	8.5
117	NY-8	China	4.8	45.5	25	53.6	70.7	12.1	8.5
118	O 84	China	7	62.4	51.1	78.6	49.2	11.8	7.3
119	BO-63	Canada	5.7	52.6	31.7	76.2	43.4	12.7	5.9
120	Oro	Canada	5.1	51.6	28.6	66.7	46.8	11.6	6.5
121	Orpal	France	4.8	46.5	32.1	73.8	55.3	10.2	8.4
122	Peace	Canada	5.2	50.4	37.5	67.9	43.4	11.9	5.1
123	Petanova-lihonova	South Korea	5.3	46.4	17.9	46.4	65.9	13.7	9.7
124	Polo canola	USA	5.2	49.5	25	72.6	45.8	11.8	6.8
125	Premier	USA	5.7	57.8	41.7	69	46.5	12.2	5.7
126	Printol	USA	5.3	53.8	40.5	69	46.4	12.8	6.9
127	Prota	Germany	5.3	49.7	34.5	77.4	46.1	12.2	6.2
128	Q2	Canada	5.7	55.1	44	78.6	41.9	11.6	5.8
129	Rang	South Korea	5.5	45.9	28.1	68	63.4	13	9.7
130	Ratnik	Serbia	6.3	60.4	54.8	81	51	12.8	7.5
131	Rebel	USA	6.4	57.4	29.8	56	59.7	11.8	8
132	Regent	Canada	5.8	53.5	36.9	78.6	46.8	12.7	5.8
133	Regina II	Canada	5.2	50.6	38.1	79.8	46.8	10.2	6.2
134	Reston	USA	7.5	71.3	59.5	85.7	50.5	13.1	4.9
135	Rico	Germany	5.6	50.9	34.5	83.3	52.8	12.6	7.4
136	Romeo	France	5.1	51.8	36.9	75	48	11.5	6.6
137	Russia 5	Russian Federation	4.9	48.4	34.5	60.7	44.7	9.9	7
138	S.V. Gulle	South Korea	5.2	49.8	26.2	73.8	54.2	11.3	7.5
139	Seoul	South Korea	6.1	63.1	46.4	79.8	47.8	11.6	4.9
140	Sera	Germany	6.1	57.4	45.2	76.2	66.3	11.5	8.7
141	Silex	Canada	5.1	47.3	26.2	58.3	46	11.4	6.6
142	Brio	France	5.6	53.1	32.1	76.2	49	12.1	6.3
143	Su weon chag	South Korea	4.1	38.8	9.5	34.8	79.4	10.5	9.6
144	Sunrise	USA	4.9	46.2	26.2	66.7	47	11.7	6.4
145	Sval of Gullen	South Korea	5.2	52.6	39.3	70.2	51.8	10.7	7.5
146	Taichang	South Korea	4.9	46.3	23.2	55.1	61.9	10.9	8.3
147	Bronowski	Poland	6.2	58.1	47.6	78.6	50.4	11.6	6.4
148	Taiwan	Taiwan	5.2	53.3	40.5	77.4	56.9	10.9	7.9
149	Tanka	South Korea	4.7	43.8	13.1	50	66.2	10.7	9.9
150	Tanto	France	5.2	49.1	16.7	53.6	49.8	11.4	6.4
151	Target	Sweden	4.3	40.3	20.2	44	61.9	10.9	7.3
152	Todane	South Korea	6.2	55.5	38.1	78.6	53.4	11.3	7.4
153	Buk Wuk 3	South Korea	5	47.5	36.9	72.6	54.8	9.9	6.7
154	Tokiwa	South Korea	5.7	50.6	16.7	52.4	63.9	12.5	8.7
155	Tonus	South Korea	5.7	57.8	41.7	76.2	50.5	12.2	6.7
156	Topas	Sweden	4.9	47.3	31.4	76.2	48.3	10.4	7.9
157	Tower	Canada	5.5	51.4	42.9	84.5	47.4	12.8	6.5
158	Turret	Canada	6.1	58.7	42.9	85.7	45	12.8	5.6
159	Vostochno-sibirskii	Russian Federation	5.8	56.2	42.9	77.4	50.8	11.7	8.7
160	Wasefuji	South Korea	4.4	38.9	16.7	45.2	53.5	12.4	6.2
161	Weal dong cho	South Korea	5.1	45.7	23.7	58.9	51.9	13.4	7.6
162	Westar	Canada	6.8	64.5	63.1	94	47.1	11.8	6.2
163	Willa	South Korea	4.7	43.7	28.6	73.8	57.8	11.9	8.6
164	Wipol	Norway	4.5	44.3	20.2	47.6	72.5	9.4	8.2
165	Yong dang	South Korea	6.3	57.3	33.3	65.5	73.5	11.7	9
166	Zhoungyou-821	China	4.7	46.6	13.1	42.9	54.3	9.7	8.1
167	Cescaljarni repka	South Korea	4.9	46.4	22.6	56	72.1	10.9	8.6
168	Ceskia Tabor	Czech Republic	5.1	51.8	36.9	71.4	53.1	10.5	7.7
169	Chisaya natane	Japan	4.8	44.8	16.7	44	76.5	9.4	7.4
170	Colt	USA	7.9	68.9	57.1	72.6	43.4	13.3	5.8
171	Colza	South Korea	4.4	42	16.7	33.3	58.1	9.1	7
172	Colza 18 Miroc	South Korea	6	51.7	29.8	69	49	12.9	7.1
173	Comet	Sweden	4.9	47.6	27.4	75	50	11.8	7.4
174	Conquest	Canada	5.6	54.2	36.3	76.5	49.1	12.2	7.1
175	Cougar	Canada	5.3	49.5	27.4	61.9	47.3	10.8	6.5
176	Cresor	France	4.3	41.1	19	54.8	57	9.3	8.9
177	Cresus	France	4.5	41.7	13.1	36.9	61.3	9.6	8.9
178	Czyzowski	Poland	5.1	49.1	27.4	60.7	51.7	11	7
179	Czyzowskich	Poland	6.4	54.2	38.1	66.7	53.9	12.3	7.1
180	Dae cho sen	South Korea	4	37.7	3.6	28.6	62.4	9.8	7.8
181	Delta	Sweden	5.4	53.1	41.7	70.2	52.4	11.4	8.5
182	Drakkar	France	5.6	55.3	36.9	65.5	51.1	13.4	6.6
183	Eckendorfer Mali	South Korea	6.5	61.1	42.9	75	58.8	11.4	8.7
184	Evvin	Russian Federation	5.8	56.8	39.3	75	47.4	11	6.1
185	Flint	USA	4.8	44.5	27.4	63.1	52.7	11.3	9.2
186	Fonto	South Korea	5.3	52.9	34.5	65.5	48.5	11.1	6.3
187	France 1	France	4.8	48.1	21.4	58.3	48.4	11.3	5.9
188	Fu 58 Drakkar (CMS)	France	6	58.4	39.3	69	47.9	14.2	6.9
189	Fuji	South Korea	4.1	40.6	14.3	36.9	60.9	8.9	8.5
	Genotypesa , genotypes marked in the bold was used as resistant checks (Pioneer 45S51 and Pioneer 45S56) and susceptible check (Westar)
