# Supplementary material for: Genome-wide association mapping and genomic prediction for adult stage sclerotinia stem rot resistance in Brassica napus (L) under field environments
Source: Sci Rep. 2021 Nov 5;11:21773. doi: 10.1038/s41598-021-01272-9 (PMC8571315; doi:10.1038/s41598-021-01272-9)
Supplement: Supplementary file 3 — Supplementary Information 3. [file 41598_2021_1272_MOESM3_ESM.xlsx]

## Sheet: Sheet2
Supplementary Table S3: Correlation coefficients (r) for different sclerotinia stem rot phenotypic traits in four environments and the combined dataset across environments.
	LL_CARR_19	LL_LANG_19	LL_CARR_20	LL_OSN_20	LL_CombENV	LW_CARR_19	LW_LANG_19	LW_CARR_20	LW_OSN_20	LW_CombENV	PM_14D	PM_21D	DF_CARR_19	DF_LANG_19	DF_CARR_20	DF_OSN_20	DF_CombENV	IL_CARR_19	IL_LANG_19	IL_CARR_20	IL_OSN_20	IL_CombENV	SD_CARR_19	SD_LANG_19	SD_CARR_20	SD_OSN_20	SD_CombENV
LL_CARR_19	1	0.71057	0.76734	0.64848	0.87642	0.91028	0.5521	0.7645	0.60006	0.80466	0.69757	0.64699	-0.27512	-0.26318	-0.27635	-0.29364	-0.28332	0.46082	0.32641	0.263	0.21932	0.3899	-0.27377	-0.31983	-0.24966	-0.27428	-0.31125
		<.0001	<.0001	<.0001	<.0001	<.0001	<.0001	<.0001	<.0001	<.0001	<.0001	<.0001	0.0001	0.0003	0.0001	<.0001	<.0001	<.0001	<.0001	0.0003	0.0024	<.0001	0.0001	<.0001	0.0005	0.0001	<.0001
LL_LANG_19	0.71057	1	0.53746	0.87897	0.91457	0.59967	0.90187	0.57471	0.84868	0.8882	0.81378	0.73144	-0.47768	-0.4895	-0.46462	-0.47985	-0.48844	0.52229	0.62285	0.25327	0.37152	0.55754	-0.25763	-0.35847	-0.33317	-0.35499	-0.37054
	<.0001		<.0001	<.0001	<.0001	<.0001	<.0001	<.0001	<.0001	<.0001	<.0001	<.0001	<.0001	<.0001	<.0001	<.0001	<.0001	<.0001	<.0001	0.0004	<.0001	<.0001	0.0003	<.0001	<.0001	<.0001	<.0001
LL_CARR_20	0.76734	0.53746	1	0.53659	0.78267	0.72628	0.36587	0.91106	0.48925	0.69284	0.55893	0.47952	-0.00726	0.00247	-0.02263	-0.0416	-0.01788	0.30796	0.12713	0.29769	0.11638	0.24893	-0.04954	-0.1439	-0.08878	-0.06184	-0.09189
	<.0001	<.0001		<.0001	<.0001	<.0001	<.0001	<.0001	<.0001	<.0001	<.0001	<.0001	0.9211	0.9731	0.7573	0.5698	0.8071	<.0001	0.0813	<.0001	0.1108	0.0006	0.4984	0.0482	0.2245	0.398	0.2086
LL_OSN_20	0.64848	0.87897	0.53659	1	0.90204	0.53041	0.80444	0.58707	0.89853	0.85511	0.78777	0.70996	-0.44689	-0.46136	-0.45793	-0.47813	-0.47139	0.45245	0.5343	0.15514	0.34598	0.47434	-0.23036	-0.30872	-0.37144	-0.39394	-0.37686
	<.0001	<.0001	<.0001		<.0001	<.0001	<.0001	<.0001	<.0001	<.0001	<.0001	<.0001	<.0001	<.0001	<.0001	<.0001	<.0001	<.0001	<.0001	0.033	<.0001	<.0001	0.0014	<.0001	<.0001	<.0001	<.0001
LL_CombENV	0.87642	0.91457	0.78267	0.90204	1	0.77206	0.78079	0.78923	0.83704	0.93591	0.8298	0.74526	-0.36909	-0.37394	-0.37514	-0.3937	-0.38644	0.50831	0.48804	0.26457	0.3149	0.49145	-0.23784	-0.33089	-0.30925	-0.32293	-0.3399
	<.0001	<.0001	<.0001	<.0001		<.0001	<.0001	<.0001	<.0001	<.0001	<.0001	<.0001	<.0001	<.0001	<.0001	<.0001	<.0001	<.0001	<.0001	0.0002	<.0001	<.0001	0.001	<.0001	<.0001	<.0001	<.0001
LW_CARR_19	0.91028	0.59967	0.72628	0.53041	0.77206	1	0.48153	0.79401	0.54288	0.79032	0.65817	0.61269	-0.20756	-0.2075	-0.21692	-0.22496	-0.21893	0.31856	0.23797	0.17009	0.13561	0.26379	-0.37516	-0.34285	-0.23718	-0.27422	-0.34038
	<.0001	<.0001	<.0001	<.0001	<.0001		<.0001	<.0001	<.0001	<.0001	<.0001	<.0001	0.0042	0.0042	0.0027	0.0019	0.0025	<.0001	0.001	0.0193	0.0628	0.0002	<.0001	<.0001	0.001	0.0001	<.0001
LW_LANG_19	0.5521	0.90187	0.36587	0.80444	0.78079	0.48153	1	0.44625	0.8775	0.874	0.81248	0.72233	-0.54868	-0.5749	-0.53527	-0.54042	-0.56165	0.45415	0.61382	0.15831	0.33137	0.49474	-0.32421	-0.47764	-0.40297	-0.41384	-0.45685
	<.0001	<.0001	<.0001	<.0001	<.0001	<.0001		<.0001	<.0001	<.0001	<.0001	<.0001	<.0001	<.0001	<.0001	<.0001	<.0001	<.0001	<.0001	0.0296	<.0001	<.0001	<.0001	<.0001	<.0001	<.0001	<.0001
LW_CARR_20	0.7645	0.57471	0.91106	0.58707	0.78923	0.79401	0.44625	1	0.57098	0.78736	0.65884	0.57207	-0.13813	-0.13664	-0.1517	-0.17214	-0.15309	0.28357	0.18495	0.2037	0.1443	0.24675	-0.18875	-0.23867	-0.22892	-0.22492	-0.25012
	<.0001	<.0001	<.0001	<.0001	<.0001	<.0001	<.0001		<.0001	<.0001	<.0001	<.0001	0.058	0.0608	0.0372	0.0179	0.0355	<.0001	0.0108	0.0049	0.0476	0.0006	0.0093	0.0009	0.0015	0.0019	0.0005
LW_OSN_20	0.60006	0.84868	0.48925	0.89853	0.83704	0.54288	0.8775	0.57098	1	0.91451	0.82333	0.71568	-0.44112	-0.46535	-0.44411	-0.45136	-0.46029	0.33955	0.45981	0.06844	0.24728	0.35809	-0.28196	-0.38306	-0.37153	-0.41872	-0.41412
	<.0001	<.0001	<.0001	<.0001	<.0001	<.0001	<.0001	<.0001		<.0001	<.0001	<.0001	<.0001	<.0001	<.0001	<.0001	<.0001	<.0001	<.0001	0.3494	0.0006	<.0001	<.0001	<.0001	<.0001	<.0001	<.0001
LW_CombENV	0.80466	0.8882	0.69284	0.85511	0.93591	0.79032	0.874	0.78736	0.91451	1	0.88343	0.78341	-0.42588	-0.4428	-0.42725	-0.43838	-0.44301	0.42173	0.47322	0.17079	0.26799	0.4193	-0.34732	-0.4405	-0.38002	-0.40727	-0.44425
	<.0001	<.0001	<.0001	<.0001	<.0001	<.0001	<.0001	<.0001	<.0001		<.0001	<.0001	<.0001	<.0001	<.0001	<.0001	<.0001	<.0001	<.0001	0.0188	0.0002	<.0001	<.0001	<.0001	<.0001	<.0001	<.0001
PM_14D	0.69757	0.81378	0.55893	0.78777	0.8298	0.65817	0.81248	0.65884	0.82333	0.88343	1	0.84842	-0.47427	-0.49202	-0.47727	-0.48569	-0.49279	0.39708	0.49837	0.10878	0.27017	0.40489	-0.33028	-0.42383	-0.37812	-0.44481	-0.44639
	<.0001	<.0001	<.0001	<.0001	<.0001	<.0001	<.0001	<.0001	<.0001	<.0001		<.0001	<.0001	<.0001	<.0001	<.0001	<.0001	<.0001	<.0001	0.1362	0.0002	<.0001	<.0001	<.0001	<.0001	<.0001	<.0001
PM_21D	0.64699	0.73144	0.47952	0.70996	0.74526	0.61269	0.72233	0.57207	0.71568	0.78341	0.84842	1	-0.55612	-0.572	-0.58301	-0.58819	-0.58767	0.41373	0.54966	0.16692	0.339	0.47014	-0.35105	-0.38488	-0.36391	-0.42985	-0.43544
	<.0001	<.0001	<.0001	<.0001	<.0001	<.0001	<.0001	<.0001	<.0001	<.0001	<.0001		<.0001	<.0001	<.0001	<.0001	<.0001	<.0001	<.0001	0.0217	<.0001	<.0001	<.0001	<.0001	<.0001	<.0001	<.0001
DF_CARR_19	-0.27512	-0.47768	-0.00726	-0.44689	-0.36909	-0.20756	-0.54868	-0.13813	-0.44112	-0.42588	-0.47427	-0.55612	1	0.96216	0.94153	0.93233	0.97946	-0.36117	-0.5974	-0.05233	-0.38847	-0.45638	0.56425	0.53579	0.71089	0.63029	0.7116
	0.0001	<.0001	0.9211	<.0001	<.0001	0.0042	<.0001	0.058	<.0001	<.0001	<.0001	<.0001		<.0001	<.0001	<.0001	<.0001	<.0001	<.0001	0.4745	<.0001	<.0001	<.0001	<.0001	<.0001	<.0001	<.0001
DF_LANG_19	-0.26318	-0.4895	0.00247	-0.46136	-0.37394	-0.2075	-0.5749	-0.13664	-0.46535	-0.4428	-0.49202	-0.572	0.96216	1	0.92343	0.92511	0.97306	-0.36279	-0.59072	-0.05796	-0.40261	-0.46209	0.54498	0.50834	0.69241	0.62134	0.69083
	0.0003	<.0001	0.9731	<.0001	<.0001	0.0042	<.0001	0.0608	<.0001	<.0001	<.0001	<.0001	<.0001		<.0001	<.0001	<.0001	<.0001	<.0001	0.4282	<.0001	<.0001	<.0001	<.0001	<.0001	<.0001	<.0001
DF_CARR_20	-0.27635	-0.46462	-0.02263	-0.45793	-0.37514	-0.21692	-0.53527	-0.1517	-0.44411	-0.42725	-0.47727	-0.58301	0.94153	0.92343	1	0.97516	0.98159	-0.36842	-0.62806	-0.05533	-0.4234	-0.48469	0.57103	0.53988	0.72304	0.66377	0.72777
	0.0001	<.0001	0.7573	<.0001	<.0001	0.0027	<.0001	0.0372	<.0001	<.0001	<.0001	<.0001	<.0001	<.0001		<.0001	<.0001	<.0001	<.0001	0.4495	<.0001	<.0001	<.0001	<.0001	<.0001	<.0001	<.0001
DF_OSN_20	-0.29364	-0.47985	-0.0416	-0.47813	-0.3937	-0.22496	-0.54042	-0.17214	-0.45136	-0.43838	-0.48569	-0.58819	0.93233	0.92511	0.97516	1	0.97985	-0.37493	-0.63433	-0.0554	-0.44221	-0.4953	0.53962	0.5095	0.71473	0.6521	0.7064
	<.0001	<.0001	0.5698	<.0001	<.0001	0.0019	<.0001	0.0179	<.0001	<.0001	<.0001	<.0001	<.0001	<.0001	<.0001		<.0001	<.0001	<.0001	0.449	<.0001	<.0001	<.0001	<.0001	<.0001	<.0001	<.0001
DF_CombENV	-0.28332	-0.48844	-0.01788	-0.47139	-0.38644	-0.21893	-0.56165	-0.15309	-0.46029	-0.44301	-0.49279	-0.58767	0.97946	0.97306	0.98159	0.97985	1	-0.37499	-0.62675	-0.05669	-0.42395	-0.48562	0.56689	0.53451	0.72596	0.65643	0.72474
	<.0001	<.0001	0.8071	<.0001	<.0001	0.0025	<.0001	0.0355	<.0001	<.0001	<.0001	<.0001	<.0001	<.0001	<.0001	<.0001		<.0001	<.0001	0.4384	<.0001	<.0001	<.0001	<.0001	<.0001	<.0001	<.0001
IL_CARR_19	0.46082	0.52229	0.30796	0.45245	0.50831	0.31856	0.45415	0.28357	0.33955	0.42173	0.39708	0.41373	-0.36117	-0.36279	-0.36842	-0.37493	-0.37499	1	0.655	0.46851	0.50967	0.81145	-0.05978	-0.15712	-0.22144	-0.14412	-0.16943
	<.0001	<.0001	<.0001	<.0001	<.0001	<.0001	<.0001	<.0001	<.0001	<.0001	<.0001	<.0001	<.0001	<.0001	<.0001	<.0001	<.0001		<.0001	<.0001	<.0001	<.0001	0.4138	0.0308	0.0022	0.0479	0.0198
IL_LANG_19	0.32641	0.62285	0.12713	0.5343	0.48804	0.23797	0.61382	0.18495	0.45981	0.47322	0.49837	0.54966	-0.5974	-0.59072	-0.62806	-0.63433	-0.62675	0.655	1	0.28664	0.60173	0.81616	-0.3341	-0.3204	-0.44836	-0.41808	-0.44416
	<.0001	<.0001	0.0813	<.0001	<.0001	0.001	<.0001	0.0108	<.0001	<.0001	<.0001	<.0001	<.0001	<.0001	<.0001	<.0001	<.0001	<.0001		<.0001	<.0001	<.0001	<.0001	<.0001	<.0001	<.0001	<.0001
IL_CARR_20	0.263	0.25327	0.29769	0.15514	0.26457	0.17009	0.15831	0.2037	0.06844	0.17079	0.10878	0.16692	-0.05233	-0.05796	-0.05533	-0.0554	-0.05669	0.46851	0.28664	1	0.52877	0.68528	0.00115	0.01201	-0.00384	0.07579	0.02138
	0.0003	0.0004	<.0001	0.033	0.0002	0.0193	0.0296	0.0049	0.3494	0.0188	0.1362	0.0217	0.4745	0.4282	0.4495	0.449	0.4384	<.0001	<.0001		<.0001	<.0001	0.9874	0.8697	0.9582	0.3	0.7703
IL_OSN_20	0.21932	0.37152	0.11638	0.34598	0.3149	0.13561	0.33137	0.1443	0.24728	0.26799	0.27017	0.339	-0.38847	-0.40261	-0.4234	-0.44221	-0.42395	0.50967	0.60173	0.52877	1	0.85709	-0.21675	-0.18614	-0.2703	-0.1594	-0.24472
	0.0024	<.0001	0.1108	<.0001	<.0001	0.0628	<.0001	0.0476	0.0006	0.0002	0.0002	<.0001	<.0001	<.0001	<.0001	<.0001	<.0001	<.0001	<.0001	<.0001		<.0001	0.0027	0.0103	0.0002	0.0285	0.0007
IL_CombENV	0.3899	0.55754	0.24893	0.47434	0.49145	0.26379	0.49474	0.24675	0.35809	0.4193	0.40489	0.47014	-0.45638	-0.46209	-0.48469	-0.4953	-0.48562	0.81145	0.81616	0.68528	0.85709	1	-0.20682	-0.21377	-0.31263	-0.21842	-0.27949
	<.0001	<.0001	0.0006	<.0001	<.0001	0.0002	<.0001	0.0006	<.0001	<.0001	<.0001	<.0001	<.0001	<.0001	<.0001	<.0001	<.0001	<.0001	<.0001	<.0001	<.0001		0.0043	0.0031	<.0001	0.0025	<.0001
SD_CARR_19	-0.27377	-0.25763	-0.04954	-0.23036	-0.23784	-0.37516	-0.32421	-0.18875	-0.28196	-0.34732	-0.33028	-0.35105	0.56425	0.54498	0.57103	0.53962	0.56689	-0.05978	-0.3341	0.00115	-0.21675	-0.20682	1	0.72124	0.69772	0.61849	0.8692
	0.0001	0.0003	0.4984	0.0014	0.001	<.0001	<.0001	0.0093	<.0001	<.0001	<.0001	<.0001	<.0001	<.0001	<.0001	<.0001	<.0001	0.4138	<.0001	0.9874	0.0027	0.0043		<.0001	<.0001	<.0001	<.0001
SD_LANG_19	-0.31983	-0.35847	-0.1439	-0.30872	-0.33089	-0.34285	-0.47764	-0.23867	-0.38306	-0.4405	-0.42383	-0.38488	0.53579	0.50834	0.53988	0.5095	0.53451	-0.15712	-0.3204	0.01201	-0.18614	-0.21377	0.72124	1	0.63607	0.59762	0.81896
	<.0001	<.0001	0.0482	<.0001	<.0001	<.0001	<.0001	0.0009	<.0001	<.0001	<.0001	<.0001	<.0001	<.0001	<.0001	<.0001	<.0001	0.0308	<.0001	0.8697	0.0103	0.0031	<.0001		<.0001	<.0001	<.0001
SD_CARR_20	-0.24966	-0.33317	-0.08878	-0.37144	-0.30925	-0.23718	-0.40297	-0.22892	-0.37153	-0.38002	-0.37812	-0.36391	0.71089	0.69241	0.72304	0.71473	0.72596	-0.22144	-0.44836	-0.00384	-0.2703	-0.31263	0.69772	0.63607	1	0.76698	0.91525
	0.0005	<.0001	0.2245	<.0001	<.0001	0.001	<.0001	0.0015	<.0001	<.0001	<.0001	<.0001	<.0001	<.0001	<.0001	<.0001	<.0001	0.0022	<.0001	0.9582	0.0002	<.0001	<.0001	<.0001		<.0001	<.0001
SD_OSN_20	-0.27428	-0.35499	-0.06184	-0.39394	-0.32293	-0.27422	-0.41384	-0.22492	-0.41872	-0.40727	-0.44481	-0.42985	0.63029	0.62134	0.66377	0.6521	0.65643	-0.14412	-0.41808	0.07579	-0.1594	-0.21842	0.61849	0.59762	0.76698	1	0.86319
	0.0001	<.0001	0.398	<.0001	<.0001	0.0001	<.0001	0.0019	<.0001	<.0001	<.0001	<.0001	<.0001	<.0001	<.0001	<.0001	<.0001	0.0479	<.0001	0.3	0.0285	0.0025	<.0001	<.0001	<.0001		<.0001
SD_CombENV	-0.31125	-0.37054	-0.09189	-0.37686	-0.3399	-0.34038	-0.45685	-0.25012	-0.41412	-0.44425	-0.44639	-0.43544	0.7116	0.69083	0.72777	0.7064	0.72474	-0.16943	-0.44416	0.02138	-0.24472	-0.27949	0.8692	0.81896	0.91525	0.86319	1
	<.0001	<.0001	0.2086	<.0001	<.0001	<.0001	<.0001	0.0005	<.0001	<.0001	<.0001	<.0001	<.0001	<.0001	<.0001	<.0001	<.0001	0.0198	<.0001	0.7703	0.0007	<.0001	<.0001	<.0001	<.0001	<.0001
	Traits: DF= days to flowering; IL= internode length; LL= lesion length, LW= lesion width, PM_14D= plant mortality at 14 days post inoculation (dpi); PM_21D= plant mortality at 21 dpi; SD= stem diameter. Plant mortality are averages of all environments
	Environments: Carrington 2019 (CARR_19) and 2020 (CARR_20), Langdon 2019 (LANG_19), Osnabrock 2020 (OSN_20), combined across all environments (CombENV).
