# Supplementary material for: Genome-wide association mapping and genomic prediction for adult stage sclerotinia stem rot resistance in Brassica napus (L) under field environments
Source: Sci Rep. 2021 Nov 5;11:21773. doi: 10.1038/s41598-021-01272-9 (PMC8571315; doi:10.1038/s41598-021-01272-9)
Supplement: Supplementary file 5 — Supplementary Information 5. [file 41598_2021_1272_MOESM5_ESM.xlsx]

## Sheet: Sheet1
Supplementary Table S5. Marker-trait associations (MTAs) with stem lesion width (%) for sclerotinia stem rot resistance in 187 canola/rapeseed genotypes analyzed by the FarmCPU, MLM, GEMMA-MLM
Locus	Chra	SNP ID	Position (bp)	Allelesb	-log10 (P)c	Env & Modeld	Allelic effecte	R2 f
1	1	SCM002759.2_1471693	1471693	A/T	6.9-3.3	CombENV123	-1.97; -1.56	5.5
2	1	SCM002759.2_2561773	2561773	C/T	6.6-3.0	E3123, CombENV23	4.42, 1.90	4.9-12.1
3	1	SCM002759.2_4235780	4235780	A/C	3.5-3.2	E2123	2.42, 2.32	5.1
	1	SCM002759.2_4239970	4239970	A/C	4.0-3.3	E2123, E4123,CombENV23	-3.26, -2.26	5.7-6.0
4	1	SCM002759.2_5478454	5478454	C/T	3.4-3.0	E43, CombENV23	2.78	5.2
5	1	SCM002759.2_12025515	12025515	A/G	3.5-3.3	E1123	2.35; 2.33	6.1
6	1	SCM002759.2_31973754	31973754	A/C	3.5-3.2	E4123	-2.48; -2.50	5.4
7	2	SCM002760.2_1865667	1865667	A/C	4.5-3.6	E4123, CombENV23	-4.27, -5.98	6.2-7.3
8	3	SCM002761.2_6322149	6322149	C/G	3.8-3.3	E2123	-2.70; -2.78	5.7
9	3	SCM002761.2_11084205	11084205	G/A	3.7-3.1	E223; CombENV1	5.2; 2.4	4.9
10	3	SCM002761.2_11191427	11191427	T/A	3.4-3.3	E213	-6.47
11	3	SCM002761.2_28225133	28225133	T/C	3.7-3.4	E323	-3.33991	6.7
12	3	SCM002761.2_28954312	28954312	T/C	3.4-3.2	E4123	4.91; 4.76	5.3
13	3	SCM002761.2_35236913	35236913	C/A	8.7-3.6	E1123, E3123	-2.07, -1.84	6.7-8.2
14	3	SCM002761.2_36170515	36170515	G/A	7.0-3.3	E1123, E323, CombENV123	2.24, 1.52	5.6-8.7
15	5	SCM002763.2_1779846	1779846	G/A	4.4-3.1	E13; E323; CombENV23	-2.47; -2.15	5.2-7.1
16	5	SCM002763.2_15914063	15914063	G/A	5.1-3.3	E2123, E4123, CombENV23	-5.49, -3.18	5.5-7.8
	5	SCM002763.2_15924240	15924240	T/C	3.5-3.2	E213	2.73
17	5	SCM002763.2_16279322	16279322	A/C	5.8-3.0	E113, E3123,CombENV123	-3.89, -2.66	5.4-8.0
18	5	SCM002763.2_24009625	24009625	C/G	3.5-3.2	E1123	2.69; 2.58	6
19	5	SCM002763.2_28608175	28608175	A/G	3.5-3.0	E2123, CombENV3	4.16	5.2
20	6	SCM002764.2_25241979	25241979	C/A	4.5-3.2	E1123, E3123, CombENV123	-5.10, -3.15	5.2-8.0
21	6	SCM002764.2_29348402	29348402	A/C	5.3-3.1	E21, E413, CombENV123	-2.60, -1.43	5.5
22	6	SCM002764.2_33502340	33502340	C/A	3.6-3.2	E113; E33	-3.20
23	6	SCM002764.2_33622715	33622715	T/C	3.4-3.0	E23; E43; CombENV23	1.77	5.3
24	8	SCM002766.2_13657808	13657808	T/G	3.6-3.1	E323	-3.76479	5.9
25	8	SCM002766.2_20621551	20621551	A/T	3.6-3.4	E223	2.63641	5.4
26	8	SCM002766.2_20760271	20760271	G/C	3.9-3.2	E323; CombENV23	2.35; 2.06	5.4-7.2
27	9	SCM002767.2_37671479	37671479	G/A	4.0-3.2	E1123, CombENV3	-2.60; -2.64	6.9
28	9	SCM002767.2_45297735	45297735	T/C	3.4-3.1	CombENV23	-2.95	5.1
29	9	SCM002767.2_45841268	45841268	A/T	5.9-3.8	E3123	4.58; 3.56	7.6
30	10	SCM002768.2_2190513	2190513	A/C	3.5-3.1	E1123, E323	3.57; 3.41	6
31	10	SCM002768.2_12144744	12144744	T/C	3.4-3.2	E323	2.62	6.3
32	10	SCM002768.2_21099405	21099405	G/C	3.5-3.0	E213; E413	2.89; 2.47
33	11	SCM002769.2_6223969	6223969	T/C	3.4-3.1	E1123; CombENV1	-3.43	5.7
34	11	SCM002769.2_46192098	46192098	T/C	3.9-3.0	E2123, CombENV23	-7.37, -4.75	5.0-5.8
35	12	SCM002770.2_25096010	25096010	A/T	3.8-3.1	E1123, E323; CombENV3	4.70, 4.50	5.9-6.2
36	12	SCM002770.2_32020747	32020747	A/G	4.3-3.0	E1123, E21, E4123, CombENV123	4.04, 1.80	4.9-6.2
37	12	SCM002770.2_43963414	43963414	A/T	3.6-3.0	E213, E4123	-3.02; -2.71	5.1
	12	SCM002770.2_44006308	44006308	G/A	3.5-3.1	E213; E413	2.88; 2.51
	12	SCM002770.2_44012322	44012322	C/T	3.6-3.0	E4123, CombENV1	-2.78, -2.68	5.5
38	12	SCM002770.2_59170961	59170961	A/C	3.7-3.4	E323	-5.146	6.8
39	12	SCM002770.2_62791159	62791159	T/C	3.7-3.4	E323	-3.20401	6.7
40	13	SCM002771.2_7893201	7893201	C/G	5.0-3.5	E2123, E4123, CombENV23	7.51, 4.54	6.0-7.1
41	13	SCM002771.2_22853068	22853068	G/A	3.4-3.0	E413, CombENV23	-4.24, -3.34	4.9
42	13	SCM002771.2_27877818	27877818	G/C	3.4-3.2	E4123	-5.67; -5.77	5.4
43	13	SCM002771.2_45250459	45250459	T/G	3.4-3.2	E1123	2.22; 2.20	5.9
44	13	SCM002771.2_48097242	48097242	G/A	3.9-3.1	E1123, CombENV23	-4.19, -3.81	5.2-6.9
45	13	SCM002771.2_56900783	56900783	G/A	3.5-3.1	E323	3.52	6.5
46	14	SCM002772.2_8693165	8693165	A/G	3.4-3.2	E1123, E323	5.90, 5.49	5.8-6.2
47	14	SCM002772.2_10285794	10285794	T/G	3.5-3.3	E4123	4.12, 4.05	5.6
48	14	SCM002772.2_12898850	12898850	G/A	3.9-3.6	E1123	-4.07, -4.02	6.8
49	14	SCM002772.2_13679559	13679559	C/T	3.9-3.6	E323	3.90	7.2
50	14	SCM002772.2_65359864	65359864	C/T	3.8-3.2	E1123, E3123, CombENV23	6.07, 3.28	5.5-6.8
51	14	SCM002772.2_70479506	70479506	A/G	4.0-3.0	E23, E4123	-6.83, -6.75	6.4
52	15	SCM002773.2_9748366	9748366	T/C	3.6-3.2	E4123, CombENV23	4.15, 3.08	5.2-5.7
53	15	SCM002773.2_10201221	10201221	C/T	7.2-3.9	E3123	7.75, 6.43	7.8
54	15	SCM002773.2_35983051	35983051	G/A	3.9-3.1	E123	2.69; 1.52	5.6
55	16	SCM002774.2_25673001	25673001	G/A	3.4-3.1	E2123, E4123	3.33, 3.05	5.0-5.2
56	16	SCM002774.2_25678898	25678898	T/C	5.0-3.0	E2123, E4123, CombENV23	3.81, 2.15	4.9-7.6
57	16	SCM002774.2_25739024	25739024	T/C	10.9-3.4	E323, E4123, CombENV123	2.78, 2.17	6.1-6.9
58	16	SCM002774.2_33238118	33238118	G/T	3.4-3.0	E323	-2.91	5.8
59	16	SCM002774.2_33563646	33563646	T/A	3.4-3.0	E1123; CombENV23	2.16; 2.13	5.0-5.5
60	16	SCM002774.2_39405155	39405155	A/G	3.7-3.2	E323	-2.23	6.3
61	17	SCM002775.2_41131780	41131780	A/G	3.5-3.2	E223	-2.58	5
62	17	SCM002775.2_49740638	49740638	C/A	3.6-3.0	E4123, CombENV3	-5.08, -4.98	5.7
63	17	SCM002775.2_56829232	56829232	C/G	3.7-3.0	E13, E43, CombENV23	-2.84	5.8
64	18	SCM002776.2_37107013	37107013	C/T	3.8-3.5	CombENV23	3.33	5.9
65	19	SCM002777.2_28925630	28925630	C/A	3.4-3.1	E1123	4.64	5.7
66	19	SCM002777.2_48885679	48885679	C/T	8.2-3.8	E1123, E2123, E3123, E4123, CombENV123	7.60, 3.37	7.0-10.3
	Chra, Brassica napus chromosome number
	Allelesb, (_/_ ) Major allele/minor allele
	-log10 (P)c, The highest and lowest -log10 (P) value resulted from the studied environments with different GWAS models where the identified SNPs -log10 (P) value ≥3.4 by at least of the GWAS models
	Env & Modeld, Environments: E1, Carrington 2019; E2, Landon 2019; E3, Carrington 2020; E4, Osnabrock 2020; CombENV, combined analysis across four environments; Model: superscript 1, 2 & 3 represents FarmCPU, MLM and GEMMA-MLM GWAS models respectively
	Allelic effecte, difference in mean stem lesion width (%) between genotypes with major allele and minor allele. Positive sign indicates major allele is associated with increased lesion width (%). Negative sign indicates that the major allele is associated with reduced lesion width (%)
	R2 f, Percentage of phenotypic variation explained by the identified significant SNP derived from the results of MLM method
	¶ The SNP markers in light green shade present in al least two or more environment and identified by at least two GWAS models out of the three used GWAS models (FarmCPU, MLM, GEMMA-MLM)
